# Supplementary material for: Structural and functional analysis of protective antibodies targeting the threefold plateau of enterovirus 71
Source: Nat Commun. 2020 Oct 16;11:5253. doi: 10.1038/s41467-020-19013-3 (PMC7567869; doi:10.1038/s41467-020-19013-3)
Supplement: Supplementary file 4 — Source Data [file 41467_2020_19013_MOESM4_ESM.zip]

Archive with 15 entries (12 files):
- Source Data_210820/
- Source Data_210820/Fig. 1a_raw data.xlsx
- __MACOSX/
- __MACOSX/Source Data_210820/
- __MACOSX/Source Data_210820/._Fig. 1a_raw data.xlsx
- Source Data_210820/Fig. 2_raw data.xlsx
- __MACOSX/Source Data_210820/._Fig. 2_raw data.xlsx
- Source Data_210820/Supp Fig. 7_raw data.xlsx
- __MACOSX/Source Data_210820/._Supp Fig. 7_raw data.xlsx
- Source Data_210820/Fig. 3_raw data.xlsx
- __MACOSX/Source Data_210820/._Fig. 3_raw data.xlsx
- Source Data_210820/Supp Fig. 1_raw data.xlsx
- __MACOSX/Source Data_210820/._Supp Fig. 1_raw data.xlsx
- Source Data_210820/Supp Fig. 5_raw data.xlsx
- __MACOSX/Source Data_210820/._Supp Fig. 5_raw data.xlsx
