# Supplementary material for: Structural and functional analysis of protective antibodies targeting the threefold plateau of enterovirus 71
Source: Nat Commun. 2020 Oct 16;11:5253. doi: 10.1038/s41467-020-19013-3 (PMC7567869; doi:10.1038/s41467-020-19013-3)
Supplement: Supplementary file 4 — Source Data [file 41467_2020_19013_MOESM4_ESM.zip › Source Data_210820/Fig. 1a_raw data.xlsx]

## Sheet: Fig. 1a
		EV71 and mutants
	NT titer	11-96023	11-96023_VP3 E81K	TW-1745	TW-1745_VP3 E81K	TW-1745_VP1 D110G
	Flu serum	128	128	64	32	64
	Echo 11 serum	64	128	64	32	32
	EV71 serum 2	1024	1024	512	512	1024
	EV71 serum 1 (Donor C)	1024	64	2048	128	2048
	All samples were assayed in triplicate. When the cytopathic effect is observed in 1 TCID50 in the control wells of virus back-titration, the neutralization titer is determined as the reciprocal of the sample dilutions that completely prevented the cytopathic effect in all three triplicate wells.
