# Supplementary material for: Structural and functional analysis of protective antibodies targeting the threefold plateau of enterovirus 71
Source: Nat Commun. 2020 Oct 16;11:5253. doi: 10.1038/s41467-020-19013-3 (PMC7567869; doi:10.1038/s41467-020-19013-3)
Supplement: Supplementary file 4 — Source Data [file 41467_2020_19013_MOESM4_ESM.zip › Source Data_210820/Fig. 2_raw data.xlsx]

## Sheet: Fig. 2a
		Relative Infection (%)
38-1-10A	Log10 ug/ml	BrCr (Genotype A)			98-4215 (year 1998 C1)			99-1691 (year 1999 C2)			16-3443 (year 2016 C4)			07-72043 (year 2007 C5)			00-2278 (year 2000 B4)			12-96015 (year 2012 B5)			15-4126 (Cox A16)
	1.69897	4	2	2	4	8	3	2	3	5	2	2	1	2	1	2	3	2	2	4	2	3	100	102	105
	1	56	46	62	7	6	3	69	59	70	2	3	1	2	2	1	4	1	3	2	2	1	100	106	99
	0.30103	100	105	100	26	21	35	99	102	102	7	9	10	1	4	2	1	3	4	4	4	2	101	102	106
	-0.39794	102	102	102	89	75	99	100	105	100	92	95	88	5	2	6	2	2	4	3	2	3	105	104	101
	-1.09691	103	105	100	101	102	105	102	102	102	103	100	99	48	38	63	57	70	80	22	41	23	105	107	103
	-1.79588	102	102	101	105	105	100	110	105	100	105	102	104	104	100	78	101	100	100	100	102	105	103	103	102
	-2.49485	102	103	100	104	102	104	100	102	103	100	105	110	110	103	103	111	103	104	100	102	105	105	102	104
	-3.19382	100	104	101	108	105	100	103	104	101	101	105	107	100	105	99	95	100	105	104	105	100	102	104	101
		Relative Infection (%)
38-1-2A	Log10 ug/ml	BrCr (Genotype A)			98-4215 (year 1998 C1)			99-1691 (year 1999 C2)			16-3443 (year 2016 C4)			07-72043 (year 2007 C5)			00-2278 (year 2000 B4)			12-96015 (year 2012 B5)			15-4126 (Cox A16)
	1.69897	5	6	4	6	8	5	15	18	12	2	2	2	4	2	2	4	2	2	5	2	2	102	104	103
	1	60	77	66	5	5	4	85	66	71	3	3	1	3	3	1	5	3	1	3	2	3	104	101	104
	0.30103	100	106	103	43	25	10	100	101	102	9	12	8	3	4	3	3	4	2	4	2	3	105	100	102
	-0.39794	104	102	105	96	73	98	101	101	101	88	78	99	3	2	5	3	2	3	5	3	2	102	103	102
	-1.09691	101	104	102	102	103	103	101	102	103	100	99	102	24	40	61	48	84	72	28	22	58	104	104	103
	-1.79588	104	102	106	101	102	103	104	97	103	99	103	106	89	85	98	100	100	99	101	103	103	99	101	105
	-2.49485	100	105	100	106	101	104	107	103	104	104	104	101	100	102	105	104	102	105	102	103	102	104	105	102
	-3.19382	100	105	104	103	104	105	106	102	105	103	101	104	104	104	102	100	105	100	103	102	104	105	100	108
		Relative Infection (%)
38-3-11A	Log10 ug/ml	BrCr (Genotype A)			98-4215 (year 1998 C1)			99-1691 (year 1999 C2)			16-3443 (year 2016 C4)			07-72043 (year 2007 C5)			00-2278 (year 2000 B4)			12-96015 (year 2012 B5)			15-4126 (Cox A16)
	1.69897	4	1	2	3	3	3	3	2	2	3	1	2	2	1	2	3	2	2	2	2	2	102	102	105
	1	5	3	1	3	4	3	2	3	4	5	2	1	4	1	2	4	2	1	4	2	4	100	103	102
	0.30103	2	4	2	5	3	2	45	52	66	2	4	2	4	2	4	1	4	2	3	4	3	99	102	105
	-0.39794	10	2	3	6	8	9	103	100	104	2	2	3	3	5	2	10	22	11	4	2	3	100	105	103
	-1.09691	56	68	95	97	98	98	106	99	106	4	4	2	26	60	39	98	98	95	6	3	2	102	102	105
	-1.79588	102	100	103	101	102	100	101	103	101	18	27	15	101	73	100	102	100	99	59	62	55	100	105	100
	-2.49485	102	104	104	102	105	104	104	99	105	100	103	99	104	105	102	104	100	104	102	100	102	110	104	101
	-3.19382	100	104	102	100	105	101	99	104	101	102	105	98	100	100	105	101	103	102	100	105	100	103	105	100
		The neutralization experiment was conducted three times independently (n = 3). At each dilution of a given monoclonal antibody, percent infection was calculated as [1- (value for antibody − value for virus only) / (value for cell only − value for virus only))]*100.

## Sheet: Fig. 2c
			Relative Infection (%)
	38-1-10A	Log10 ug/ml	Pre-attach		Post-attach
		1.69897	7	5	11	6
		1	4	4	38	41
		0.30103	6	4	72	94
		-0.39794	4	3	104	102
		-1.09691	24	16	99	104
		-1.79588	63	43	103	100
		-2.49485	103	103	106	102
		-3.19382	104	108	105	103
			Relative Infection (%)
	38-1-2A	Log10 ug/ml	Pre-attach		Post-attach
		1.69897	1	5	3	6
		1	4	4	63	54
		0.30103	2	4	102	99
		-0.39794	17	20	103	104
		-1.09691	47	51	101	103
		-1.79588	98	100	103	102
		-2.49485	103	107	100	103
		-3.19382	103	108	101	107
			Relative Infection (%)
	38-3-11A	Log10 ug/ml	Pre		Post
		1.69897	-3	5	-2	2
		1	7	5	15	21
		0.30103	3	4	75	79
		-0.39794	4	2	108	103
		-1.09691	5	3	101	105
		-1.79588	26	20	105	99
		-2.49485	105	108	108	103
		-3.19382	103	105	104	103
			The experiment was conducted two times independently (n = 2). At each dilution of a given monoclonal antibody, percent infection was calculated as [1- (value for antibody − value for virus only) / (value for cell only − value for virus only))]*100.
