# Supplementary material for: Structural and functional analysis of protective antibodies targeting the threefold plateau of enterovirus 71
Source: Nat Commun. 2020 Oct 16;11:5253. doi: 10.1038/s41467-020-19013-3 (PMC7567869; doi:10.1038/s41467-020-19013-3)
Supplement: Supplementary file 4 — Source Data [file 41467_2020_19013_MOESM4_ESM.zip › Source Data_210820/Supp Fig. 7_raw data.xlsx]

## Sheet: Supp Fig. 7
		Relative Infection (%)
34-1-6D	Log10 ug/ml	BrCr (Genotype A)			98-4215 (year 1998 C1)			99-1691 (year 1999 C2)			16-3443 (year 2016 C4)			07-72043 (year 2007 C5)			00-2278 (year 2000 B4)			12-96015 (year 2012 B5)			15-4126 (Cox A16)
	1.69897	5	2	2	64	71	51	102	101	104	2	3	2	5	5	5	4	5	2	4	5	5	99	101	101
	1	4	3	1	103	99	98	103	100	98	11	4	6	20	3	2	13	41	30	5	5	3	100	104	99
	0.30103	3	4	2	102	99	101	99	103	105	25	12	35	65	50	44	92	98	96	28	20	15	101	102	104
	-0.39794	6	2	3	103	100	105	102	103	101	99	98	100	102	105	100	104	101	100	98	99	101	105	105	101
	-1.09691	18	13	10	101	104	102	105	101	106	99	99	100	103	100	104	103	99	100	105	98	101	110	105	103
	-1.79588	32	51	45	103	101	103	102	103	104	100	98	103	104	101	104	104	98	104	103	100	103	103	104	102
	-2.49485	100	102	104	105	104	101	102	103	104	103	104	104	110	102	103	105	104	102	111	103	101	104	102	102
	-3.19382	100	104	101	106	99	107	104	107	104	107	105	101	101	104	104	104	104	102	105	101	107	102	103	101
		Relative Infection (%)
16-3-4D	Log10 ug/ml	BrCr (Genotype A)			98-4215 (year 1998 C1)			99-1691 (year 1999 C2)			16-3443 (year 2016 C4)			07-72043 (year 2007 C5)			00-2278 (year 2000 B4)			12-96015 (year 2012 B5)			15-4126 (Cox A16)
	1.69897	4	4	6	50	34	67	103	102	103	105	100	102	25	42	25	4	5	8	2	4	6	100	103	106
	1	65	75	85	102	102	99	105	102	99	102	100	102	99	99	102	22	10	27	8	4	5	101	104	100
	0.30103	101	99	100	102	100	101	105	101	104	102	103	98	102	100	100	99	103	103	38	40	52	104	102	105
	-0.39794	101	102	100	104	104	101	106	104	103	102	101	104	99	103	105	102	99	105	100	102	104	104	105	101
	-1.09691	103	100	100	105	103	104	105	102	105	104	102	106	103	103	104	102	102	102	99	100	101	103	103	105
	-1.79588	104	100	100	104	105	102	105	100	99	103	103	104	109	99	109	104	103	103	104	104	100	103	106	102
	-2.49485	105	102	105	105	104	105	106	101	104	105	106	104	106	104	106	110	100	101	103	103	104	104	102	104
	-3.19382	101	103	101	110	106	99	106	105	100	110	107	108	110	104	99	109	106	105	104	106	100	101	105	105
