# Supplementary material for: Structural and functional analysis of protective antibodies targeting the threefold plateau of enterovirus 71
Source: Nat Commun. 2020 Oct 16;11:5253. doi: 10.1038/s41467-020-19013-3 (PMC7567869; doi:10.1038/s41467-020-19013-3)
Supplement: Supplementary file 4 — Source Data [file 41467_2020_19013_MOESM4_ESM.zip › Source Data_210820/Fig. 3_raw data.xlsx]

## Sheet: Fig 3a
	EV71 12-73 challenge
	Percent of initial body weight
	d.p.i	PBS			IgG control			38-3-11A			16-3-4D			34-1-6D			38-1-10A
		Mean	SD	N	Mean	SD	N	Mean	SD	N	Mean	SD	N	Mean	SD	N	Mean	SD	N
	0	100	0	4	100	0	4	100	0	4	100	0	4	100	0	4	100	0	4
	1	102	4	4	104	2	4	99	1	4	105	2	4	102	3	4	105	1	4
	2	107	4	4	108	1	4	107	4	4	114	1	4	111	7	4	109	3	4
	3	114	2	4	114	1	4	117	3	4	123	3	4	122	14	3	115	3	4
	4	121	2	4	120	2	4	129	5	4	132	5	4	129	19	3	124	4	4
	5	115	9	4	112	5	4	137	3	4	130	17	4	140	22	3	134	7	4
	6	105	8	4	104	7	2	147	3	4	135	22	3	150	29	3	143	3	4
	7	103		1				155	3	4	126	26	3	159	31	3	151	7	4
	8							167	2	4	114	28	3	172	37	3	166	4	4
	9							176	3	4	109	26	2	182	40	3	179	6	4
	10							186	4	4	118		1	187	34	3	189	4	4
	11							194	7	4				193	31	3	203	7	4
	12							202	10	4				201	32	3	214	8	4
	13							208	8	4				206	28	3	218	8	4
	14							212	6	4				211	26	3	225	4	4
	EV71 12-73 challenge
	For survival curve in GraphPad Prism
	d.p.i	PBS	IgG control	38-1-10A	38-3-11A	34-1-6D	16-3-4D
	3					1
	6		1				1
	6		1
	7	1	1
	7	1	1
	7	1
	8	1
	9						1
	10						1
	11						1
	14			0	0	0
	14			0	0	0
	14			0	0	0
	14			0	0
	EV71 13-50144 challenge
	Percent of initial body weight
	d.p.i	PBS			IgG control			38-3-11A			16-3-4D			34-1-6D			38-1-10A
		Mean	SD	N	Mean	SD	N	Mean	SD	N	Mean	SD	N	Mean	SD	N	Mean	SD	N
	0	100	0	4	100	0	4	100	0	4	100	0	4	100	0	4	100	0	4
	1	100	6	4	101	2	4	99	1	4	105	2	4	102	3	4	105	1	4
	2	110	4	4	112	3	4	107	4	4	114	1	4	109	7	4	110	4	4
	3	120	3	4	118	4	4	115	3	4	123	3	4	118	9	3	116	2	4
	4	119	6	4	120	3	4	125	5	4	132	5	4	129	11	3	122	3	4
	5	110	10	3	112	7	4	135	3	4	141	5	4	140	10	3	130	4	4
	6	105	6	2	104	10	2	146	3	4	152	3	4	148	9	3	144	5	4
	7	101		1	103		1	156	3	4	163	4	4	157	10	3	154	7	4
	8							167	2	4	173	3	4	169	8	3	168	6	4
	9							176	3	4	183	4	4	180	9	3	185	7	4
	10							186	4	4	194	5	4	190	7	3	200	5	4
	11							197	7	4	205	5	4	198	9	3	210	8	4
	12							205	9	4	211	6	4	203	11	3	215	10	4
	13							208	8	4	215	6	4	207	10	3	218	11	4
	14							210	6	4	220	10	4	212	6	3	229	9	4
	EV71 13-50144 challenge
	For survival curve in GraphPad Prism
	d.p.i	PBS	IgG control	38-1-10A	38-3-11A	34-1-6D	16-3-4D
	5	1
	6	1	1
	6		1
	7	1	1
	8	1	1
	14			0	0	0	0
	14			0	0	0	0
	14			0	0	0	0
	14			0	0	0	0

## Sheet: FIg. 3b
	EV71 12-73 challenge
	Percent of initial body weight
	d.p.i	PBS			38-1-10A 10 mg/kg			38-1-10A 2 mg/kg			38-1-10A 0.4 mg/kg
		Mean	SD	N	Mean	SD	N	Mean	SD	N	Mean	SD	N
	0	100	0	6	100	0	6	100	0	5	100	0	6
	1	101	5	6	109	4	6	108	3	5	105	6	6
	2	109	5	6	120	5	6	121	3	5	114	4	6
	3	115	3	6	125	4	6	131	4	5	119	7	6
	4	120	9	6	132	5	6	141	7	5	120	12	6
	5	120	18	6	138	6	6	144	7	5	118	15	6
	6	125	24	4	150	6	6	160	7	5	140	18	6
	7	115	37	4	155	7	6	168	8	5	147	21	5
	8	125	12	2	162	8	6	176	11	5	159	25	5
	9	115	6	2	173	10	6	195	11	5	158	31	5
	10	106	7	2	175	9	6	200	15	5	160	35	5
	11				180	11	6	212	16	5	161	37	5
	12				185	13	6	215	14	5	164	39	5
	13				189	10	6	222	16	5	178	40	5
	14				195	11	6	230	16	5	188	38	5
	EV71 12-73 challenge
	For survival curve in GraphPad Prism
			38-1-10A	38-1-10A	38-1-10A
	d.p.i	PBS	10 mg/kg	2 mg/kg	0.4 mg/kg
	6	1			1
	6	1
	8	1
	8	1
	11	1
	11	1
	14		0	0	0
	14		0	0	0
	14		0	0	0
	14		0	0	0
	14		0	0	0
	14		0

## Sheet: Fig.3c
	EV71 12-73 challenge
	Percent of initial body weight								For survival curve in GraphPad Prism
	d.p.i	PBS_12 hrs			38-1-10A_12 hrs				d.p.i	PBS_12 hrs	38-1-10A_12 hrs
		Mean	SD	N	Mean	SD	N		3	1
	0	100	0	5	100	0	5		4	1
	1	107	4	5	106	3	5		5	1
	2	116	6	5	117	2	5		5	1
	3	108	8	4	129	2	5		10	1
	4	99	8	3	132	1	5		11		0
	5	104		1	140	2	5		11		0
	6	100		1	146	4	5		11		0
	7	87		1	150	9	5		11		0
	8	83		1	154	10	5		11		0
	9	75		1	164	12	5
	10				173	15	5
	11				179	17	5
	Percent of initial body weight								For survival curve in GraphPad Prism
	d.p.i	PBS_24 hrs			38-1-10A_24 hrs				d.p.i	PBS_24 hrs	38-1-10A_24 hrs
		Mean	SD	N	Mean	SD	N		4	1
	0	100	0	4	100	0	5		5	1
	1	102	3	4	107	2	5		5	1
	2	107	1	4	113	3	5		5	1
	3	109	16	4	117	5	5		11		0
	4	97	7	3	123	6	5		11		0
	5				127	7	5		11		0
	6				132	6	5		11		0
	7				138	6	5		11		0
	8				146	7	5
	9				152	9	5
	10				161	9	5
	11				166	7	5
	Percent of initial body weight								For survival curve in GraphPad Prism
	d.p.i	PBS_36 hrs			38-1-10A_36 hrs				d.p.i	PBS_36 hrs	38-1-10A_36 hrs
		Mean	SD	N	Mean	SD	N		4	1
	0	100	0	5	100	0	5		5	1
	1	102	1	5	107	1	5		5	1
	2	112	21	5	114	2	5		5	1
	3	103	19	5	118	2	5		5	1
	4	103	20	4	121	4	5		11		0
	5				127	4	5		11		0
	6				132	5	5		11		0
	7				138	8	5		11		0
	8				147	11	5		11		0
	9				154	11	5
	10				161	12	5
	11				169	13	5
	Percent of initial body weight								For survival curve in GraphPad Prism
	d.p.i	PBS_48 hrs			38-1-10A_48 hrs				d.p.i	PBS_48 hrs	38-1-10A_48 hrs
		Mean	SD	N	Mean	SD	N		4	1
	0	100	0	5	100	0	6		5	1	1
	1	107	4	5	106	2	6		5	1
	2	111	4	5	106	1	6		7	1
	3	110	7	5	106	7	6		9	1	1
	4	104	8	4	104	11	6		11		0
	5	110	7	2	104	10	5		11		0
	6	104	4	2	98	11	5		11		0
	7	93		1	96	11	5		11		0
	8	89		1	94	11	5
	9				94	8	4
	10				106	13	4
	11				120	19	4
	Percent of initial body weight								For survival curve in GraphPad Prism
	d.p.i	PBS_72 hrs			38-1-10A_72 hrs				d.p.i	PBS_72 hrs	38-1-10A_72 hrs
		Mean	SD	N	Mean	SD	N		4	1
	0	100	0	5	100	0	5		5	1
	1	102	2	5	99	2	5		6		1
	2	109	6	5	103	2	5		7	1
	3	116	8	5	112	5	5		8	1	1
	4	119	15	4	105	4	5		8	1	1
	5	122	28	3	95	3	5		8		1
	6	117	35	3	89	5	4		11		0
	7	124	28	2	82	3	4
	8				82		1
	9				81		1
	10				88		1
	11				95		1
