# Supplementary material for: Structural and functional analysis of protective antibodies targeting the threefold plateau of enterovirus 71
Source: Nat Commun. 2020 Oct 16;11:5253. doi: 10.1038/s41467-020-19013-3 (PMC7567869; doi:10.1038/s41467-020-19013-3)
Supplement: Supplementary file 4 — Source Data [file 41467_2020_19013_MOESM4_ESM.zip › Source Data_210820/Supp Fig. 1_raw data.xlsx]

## Sheet: Sheet1
	EV71 and mutants
NT titer	C1009	11-96023	11-96023_VP1 S241F	11-96023_VP1 D164N	11-96023_VP1 D110G	11-96023_VP1 T139I	11-96023_VP3 E81K	11-96023_VP2 K149E
Flu MAb 4A-14	0	0	0	0	0	0	0	0
EV71 2-fold plateau MAb 17-1-12A	16	16	16	32	16	32	16	0
EV71 3-fold plateau MAb 34-1-6D	16	16	16	16	16	16	0	32
EV71 canyon MAb 17-2-2B	128	128	128	256	256	0	128	256
EV71 canyon MAb 16-2-9D	32	64	64	16	0	64	64	64
EV71 canyon MAb 16-3-3C	64	64	64	0	64	64	64	128
EV71 5-fold vertex MAb 16-2-11B	64	128	0	256	128	128	128	256
EV71 convalescent serum (Donor C)	1024	1024	1024	1024	2048	1024	64	2048
	All samples were assayed in triplicate. When the cytopathic effect is observed in 1 TCID50 in the control wells of virus back-titration, the neutralization titer is determined as the reciprocal of the sample dilutions that completely prevented the cytopathic effect in all three triplicate wells.
