# Supplementary material for: Structural and functional analysis of protective antibodies targeting the threefold plateau of enterovirus 71
Source: Nat Commun. 2020 Oct 16;11:5253. doi: 10.1038/s41467-020-19013-3 (PMC7567869; doi:10.1038/s41467-020-19013-3)
Supplement: Supplementary file 4 — Source Data [file 41467_2020_19013_MOESM4_ESM.zip › Source Data_210820/Supp Fig. 5_raw data.xlsx]

## Sheet: Supp Fig. 5
	Compete with biotinylated antibody 38-1-10A
	38-1-11A	38-3-11A	38-2-2D	38-B1-2B	38-1-10A	38-1-2A	38-1-7B	38-B2-9B	38-2-8C	38-2-3D	38-3-1C	16-2-12D	34-1-6D	17-1-12A	PBS
OD value 1	0.49	0.59	0.35	0.68	0.18	0.14	0.4	0.58	1.46	1.35	1.42	1.35	0.43	1.55	1.52
OD value 2	0.28	0.33	0.32	0.49	0.15	0.25	0.32	0.75	1.68	1.46	1.39	1.11	0.65	1.63	1.44
OD value 3	0.3	0.42	0.24	0.74	0.12	0.1	0.24	0.48	1.25	1.27	1.24	0.98	0.55	1.45	1.34
	A 10-fold molar excess of unlabeled antibody competed with a biotinylated antibody 38-1-10A for the binding to purified 11-96023 viruses in the ELISA assay.
